# Supplementary material for: A novel affinity-based method for the isolation of highly purified extracellular vesicles
Source: Sci Rep. 2016 Sep 23;6:33935. doi: 10.1038/srep33935 (PMC5034288; doi:10.1038/srep33935)
Supplement: Supplementary Information [file srep33935-s2.xls]

## Sheet: Table S2
Supplementary Table 2 | Statistical analysis of proteins detected in the sEV fractions, comparing Tim4-affinity vs. UC or Tim4-affinity vs. the TEI method.
A	Coef.Tim4-UC	Coef.Tim4-TEI	t.Tim4-UC	t.Tim4-TEI	p.value.Tim4-UC	p.value.Tim4-TEI	p.value.adj.Tim4-UC	p.value.adj.Tim4-TEI	F	F.p.value	Res.Tim4-UC	Res.Tim4-TEI	Genes.Accession Number	Genes.Molecular Weight	Genes.Taxonomy	Genes.accession	Genes.uniprot	Genes.entrezgene	Genes.symbol	Genes.Mw
8.67	26	26	16.72	16.72	0	0	0	0	186.38	0	1	1	ANXA6_HUMAN	76 kDa	Homo sapiens	ANXA6_HUMAN	P08133	309	ANXA6	76
6.33	17.444	18.222	13.39	13.98	0	0	0	0	125.04	0	1	1	ANXA1_HUMAN	39 kDa	Homo sapiens	ANXA1_HUMAN	P04083	301	ANXA1	39
7.33	15.333	18.667	13.82	16.83	0	0	0	0	161.1	0	1	1	FLOT2_HUMAN	47 kDa	Homo sapiens	FLOT2_HUMAN	Q14254	2319	FLOT2	47
5.19	14.444	15	23.31	24.2	0	0	0	0	376.64	0	1	1	ANXA2_HUMAN (+1)	39 kDa	Homo sapiens	ANXA2_HUMAN	P07355	302	ANXA2	39
4.3	12.889	12.889	18.08	18.08	0	0	0	0	217.81	0	1	1	ANXA7_HUMAN	53 kDa	Homo sapiens	ANXA7_HUMAN	P20073	310	ANXA7	53
4.89	12.222	13.444	26.63	29.29	0	0	0	0	524.84	0	1	1	ANX11_HUMAN	54 kDa	Homo sapiens	ANX11_HUMAN	P50995	311	ANXA11	54
4.11	11.889	12.111	19.57	19.94	0	0	0	0	260.25	0	1	1	NUCL_HUMAN (+2)	77 kDa	Homo sapiens	NUCL_HUMAN	P19338	4691	NCL	77
9	11.667	19.333	14.25	23.61	0	0	0	0	282.67	0	1	1	VATA_HUMAN	68 kDa	Homo sapiens	VATA_HUMAN	P38606	523	ATP6V1A	68
3.85	11.556	11.556	13.92	13.92	0	0	0	0	129.12	0	1	1	ANXA4_HUMAN	36 kDa	Homo sapiens	ANXA4_HUMAN	P09525	307	ANXA4	36
8.85	10.778	18.667	9.31	16.13	0	0	0	0	131.08	0	1	1	PDC6I_HUMAN	96 kDa	Homo sapiens	PDC6I_HUMAN	Q8WUM4	10015	PDCD6IP	96
5.93	10.444	14.111	14.18	19.16	0	0	0	0	197.67	0	1	1	FLOT1_HUMAN	47 kDa	Homo sapiens	FLOT1_HUMAN	O75955	10211	FLOT1	47
3.41	10.222	10.222	19.44	19.44	0	0	0	0	251.85	0	1	1	ANXA3_HUMAN	36 kDa	Homo sapiens	ANXA3_HUMAN	P12429	306	ANXA3	36
8.04	9.444	16.778	6.28	11.16	0	0	4e-06	0	62.56	0	1	1	KDIS_HUMAN	197 kDa	Homo sapiens	KDIS_HUMAN	Q9ULH0	57498	KIDINS220	197
7.85	9.111	-5.333	15.23	-8.92	0	0	0	0	298.33	0	1	-1	APOB_HUMAN	516 kDa	Homo sapiens	APOB_HUMAN	P04114	338	APOB	516
15.67	9.111	22.222	6.78	16.54	0	0	1e-06	0	138.24	0	1	1	HSP7C_BOVIN (+5)	71 kDa	Bos taurus	HSP7C_BOVIN	P19120	NA	NA	71
5.04	8.444	11.778	8.72	12.16	0	0	0	0	78.56	0	1	1	AT1A1_HUMAN	113 kDa	Homo sapiens	AT1A1_HUMAN	P05023	476	ATP1A1	113
5.67	7.889	12.444	8.5	13.41	0	0	0	0	92.09	0	1	1	SDCB1_HUMAN	32 kDa	Homo sapiens	SDCB1_HUMAN	O00560	6386	SDCBP	32
3.78	6.889	9.111	11.09	14.67	0	0	0	0	116.95	0	1	1	ABCB6_HUMAN	94 kDa	Homo sapiens	ABCB6_HUMAN	Q9NP58	10058	ABCB6	94
4.33	6.111	7.889	8.96	11.57	0	0	0	0	73.63	0	1	1	APOE_HUMAN	36 kDa	Homo sapiens	APOE_HUMAN	P02649	348	APOE	36
3.41	6	8.111	9.73	13.15	0	0	0	0	93.13	0	1	1	SCAM3_HUMAN	38 kDa	Homo sapiens	SCAM3_HUMAN	O14828	10067	SCAMP3	38
10.81	5.778	-8.222	4.81	-6.84	5e-05	0	0.00014	1e-06	68.58	0	1	-1	CO4_BOVIN	102 kDa	Bos taurus	CO4_BOVIN	P01030	NA	NA	102
5.07	5.667	-0.889	10.36	-1.62	0	0.11614	0	0.186879	84.53	0	1	0	APOE_BOVIN	36 kDa	Bos taurus	APOE_BOVIN	Q03247	NA	NA	36
6.44	5.556	12.444	7.31	16.37	0	0	0	0	134.43	0	1	1	HS71A_BOVIN (+5)	70 kDa	Bos taurus	HS71A_BOVIN	Q27975	NA	NA	70
7.52	5.444	14	8.26	21.23	0	0	0	0	229.02	0	1	1	VATB2_HUMAN	57 kDa	Homo sapiens	VATB2_HUMAN	P21281	526	ATP6V1B2	57
2.3	5.111	6	16.06	18.85	0	0	0	0	207.05	0	1	1	VATH_HUMAN	56 kDa	Homo sapiens	VATH_HUMAN	Q9UI12	51606	ATP6V1H	56
1.67	4.778	4.889	8.32	8.52	0	0	0	0	47.3	0	1	1	CPNE3_HUMAN	60 kDa	Homo sapiens	CPNE3_HUMAN	O75131	8895	CPNE3	60
1.67	4.556	4.778	10.51	11.02	0	0	0	0	77.36	0	1	1	P4K2A_HUMAN (+2)	54 kDa	Homo sapiens	P4K2A_HUMAN	Q9BTU6	55361	PI4K2A	54
1.7	4.444	4.778	11.19	12.03	0	0	0	0	90.16	0	1	1	TS101_HUMAN	44 kDa	Homo sapiens	TS101_HUMAN	Q99816	7251	TSG101	44
2.11	4.333	5.333	8.18	10.07	0	0	0	0	57.33	0	1	1	VPP1_HUMAN	96 kDa	Homo sapiens	VPP1_HUMAN	Q93050	535	ATP6V0A1	96
1.41	4.222	4.222	5.46	5.46	1e-05	1e-05	3.1e-05	2.9e-05	19.84	1e-05	1	1	FA5_BOVIN	249 kDa	Bos taurus	FA5_BOVIN	Q28107	NA	NA	249
1.37	4.111	4.111	11.18	11.18	0	0	0	0	83.33	0	1	1	CPNE1_HUMAN (+1)	59 kDa	Homo sapiens	CPNE1_HUMAN	Q99829	8904	CPNE1	59
3.37	4.111	7.111	6.59	11.39	0	0	2e-06	0	65.41	0	1	1	STOM_HUMAN	32 kDa	Homo sapiens	STOM_HUMAN	P27105	2040	STOM	32
1.44	3.667	4	7.95	8.68	0	0	0	0	46.36	0	1	1	ZCCHV_HUMAN	101 kDa	Homo sapiens	ZCCHV_HUMAN	Q7Z2W4	56829	ZC3HAV1	101
1.37	3.667	3.889	9.02	9.56	0	0	0	0	57.68	0	1	1	SNAA_BOVIN (+1)	33 kDa	Bos taurus	SNAA_BOVIN	P81125	NA	NA	33
1.81	3.667	4.556	7.02	8.72	0	0	1e-06	0	42.75	0	1	1	ARL8B_BOVIN (+4)	22 kDa	Bos taurus	ARL8B_BOVIN	Q2KI07	NA	NA	22
3.07	3.667	6.444	3.93	6.9	0.00056	0	0.00105	1e-06	23.96	0	1	1	MPRI_HUMAN	274 kDa	Homo sapiens	MPRI_HUMAN	P11717	3482	IGF2R	274
2.04	3.444	4.778	9.79	13.57	0	0	0	0	98.11	0	1	1	RAB5C_HUMAN (+1)	23 kDa	Homo sapiens	RAB5C_HUMAN	P51148	5878	RAB5C	23
1.15	3.444	3.444	6.3	6.3	0	0	4e-06	4e-06	26.43	0	1	1	MBL2_BOVIN	26 kDa	Bos taurus	MBL2_BOVIN	O02659	NA	NA	26
3.52	3.444	7	4.37	8.88	0.00018	0	0.000405	0	39.42	0	1	1	GTR1_HUMAN	54 kDa	Homo sapiens	GTR1_HUMAN	P11166	6513	SLC2A1	54
6.48	3.444	11.444	4.15	13.78	0.00031	0	0.000659	0	100	0	1	1	AAAT_HUMAN	57 kDa	Homo sapiens	AAAT_HUMAN	Q15758	6510	SLC1A5	57
4.67	3.222	-4.556	3.61	-5.1	0.00129	3e-05	0.002236	7.3e-05	38.24	0	1	-1	CO4A_HUMAN (+1)	193 kDa	Homo sapiens	CO4A_HUMAN	P0C0L4	720	C4A	193
1.26	3.111	3.444	10.06	11.14	0	0	0	0	75.48	0	1	1	VPP2_HUMAN	98 kDa	Homo sapiens	VPP2_HUMAN	Q9Y487	23545	ATP6V0A2	98
1.15	3	3.222	7.64	8.21	0	0	0	0	42.04	0	1	1	GBB1_BOVIN (+7)	37 kDa	Bos taurus	GBB1_BOVIN	P62871	NA	NA	37
1	3	3	7.46	7.46	0	0	0	0	37.13	0	1	1	PDCD6_HUMAN (+1)	22 kDa	Homo sapiens	PDCD6_HUMAN	O75340	10016	PDCD6	22
1.44	3	3.667	7.1	8.68	0	0	1e-06	0	42.72	0	1	1	VA0D1_BOVIN (+3)	40 kDa	Bos taurus	VA0D1_BOVIN	P61420	NA	NA	40
0.96	2.889	2.889	9.95	9.95	0	0	0	0	65.98	0	1	1	VATC1_BOVIN (+6)	44 kDa	Bos taurus	VATC1_BOVIN	P21282	NA	NA	44
1.48	2.889	3.667	10.69	13.57	0	0	0	0	102.25	0	1	1	SNG2_HUMAN	25 kDa	Homo sapiens	SNG2_HUMAN	O43760	9144	SYNGR2	25
1.07	2.778	3	8.49	9.17	0	0	0	0	52.26	0	1	1	RB11B_BOVIN (+4)	24 kDa	Bos taurus	RB11B_BOVIN	Q3MHP2	NA	NA	24
1.22	2.778	3.222	9.16	10.63	0	0	0	0	66.39	0	1	1	NICA_HUMAN	78 kDa	Homo sapiens	NICA_HUMAN	Q92542	23385	NCSTN	78
0.93	2.778	2.778	10.28	10.28	0	0	0	0	70.46	0	1	1	NPC1_HUMAN	142 kDa	Homo sapiens	NPC1_HUMAN	O15118	4864	NPC1	142
1.15	2.778	3.111	6.16	6.9	0	0	6e-06	1e-06	28.73	0	1	1	WBP2_HUMAN	28 kDa	Homo sapiens	WBP2_HUMAN	Q969T9	23558	WBP2	28
0.96	2.667	2.778	9.4	9.79	0	0	0	0	61.41	0	1	1	RTN4_HUMAN	130 kDa	Homo sapiens	RTN4_HUMAN	Q9NQC3	57142	RTN4	130
0.89	2.667	2.667	4.76	4.76	6e-05	6e-05	0.00016	0.000162	15.08	4e-05	1	1	ATG9A_HUMAN (+1)	94 kDa	Homo sapiens	ATG9A_HUMAN	Q7Z3C6	79065	ATG9A	94
0.93	2.556	2.667	6.95	7.25	0	0	1e-06	0	33.66	0	1	1	JAM1_HUMAN	33 kDa	Homo sapiens	JAM1_HUMAN	Q9Y624	50848	F11R	33
1.63	2.444	3.667	6.94	10.42	0	0	1e-06	0	56.26	0	1	1	FRRS1_HUMAN	66 kDa	Homo sapiens	FRRS1_HUMAN	Q6ZNA5	391059	FRRS1	66
1.07	2.333	2.778	8.53	10.15	0	0	0	0	59.45	0	1	1	TRI25_HUMAN	71 kDa	Homo sapiens	TRI25_HUMAN	Q14258	7706	TRIM25	71
1.44	2.333	3.333	6.53	9.33	0	0	2e-06	0	45.83	0	1	1	LAT1_HUMAN	55 kDa	Homo sapiens	LAT1_HUMAN	Q01650	8140	SLC7A5	55
0.85	2.333	2.444	5.94	6.23	0	0	9e-06	4e-06	24.73	0	1	1	RB27A_HUMAN	25 kDa	Homo sapiens	RB27A_HUMAN	P51159	5873	RAB27A	25
0.78	2.333	2.333	3.95	3.95	0.00052	0.00052	0.001009	0.001184	10.42	0.00047	1	1	LC7L2_HUMAN (+1)	47 kDa	Homo sapiens	LC7L2_HUMAN	Q9Y383	51631	LUC7L2	47
1.04	2.222	2.667	7.92	9.51	0	0	0	0	51.89	0	1	1	GOSR1_HUMAN	29 kDa	Homo sapiens	GOSR1_HUMAN	O95249	9527	GOSR1	29
0.74	2.222	2.222	8.22	8.22	0	0	0	0	45.09	0	1	1	VATG1_HUMAN	14 kDa	Homo sapiens	VATG1_HUMAN	O75348	9550	ATP6V1G1	14
0.81	2.222	2.333	6.04	6.35	0	0	7e-06	3e-06	25.63	0	1	1	CLCN6_HUMAN	97 kDa	Homo sapiens	CLCN6_HUMAN	P51797	1185	CLCN6	97
2.52	2.222	4.889	4.27	9.39	0.00023	0	0.000503	0	44.23	0	1	1	VATE1_BOVIN (+4)	26 kDa	Bos taurus	VATE1_BOVIN	P11019	NA	NA	26
15.85	2.222	23.889	2.17	23.36	0.039	0	0.051779	0	333.12	0	0	1	TFR1_HUMAN	85 kDa	Homo sapiens	TFR1_HUMAN	P02786	7037	TFRC	85
0.7	2.111	2.111	8.13	8.13	0	0	0	0	44.11	0	1	1	TCP4_HUMAN (+2)	14 kDa	Homo sapiens	TCP4_HUMAN	P53999	10923	SUB1	14
0.93	2.111	2.444	9.98	11.56	0	0	0	0	78.56	0	1	1	GOGA7_BOVIN (+4)	16 kDa	Bos taurus	GOGA7_BOVIN	Q5EA55	NA	NA	16
0.7	2.111	2.111	6.63	6.63	0	0	2e-06	2e-06	29.33	0	1	1	SRSF2_BOVIN (+5)	25 kDa	Bos taurus	SRSF2_BOVIN	Q3MHR5	NA	NA	25
0.67	2	2	6.53	6.53	0	0	2e-06	2e-06	28.45	0	1	1	CSCL1_HUMAN	92 kDa	Homo sapiens	CSCL1_HUMAN	O94886	9725	TMEM63A	92
0.81	2	2.222	4.84	5.37	5e-05	1e-05	0.000135	3.6e-05	17.52	1e-05	1	1	ERG7_HUMAN	83 kDa	Homo sapiens	ERG7_HUMAN	P48449	4047	LSS	83
2.15	2	4.222	2.59	5.47	0.01539	1e-05	0.022151	2.8e-05	14.99	5e-05	1	1	VAMP8_HUMAN (+1)	11 kDa	Homo sapiens	VAMP8_HUMAN	Q9BV40	8673	VAMP8	11
0.7	1.889	2	8.41	8.91	0	0	0	0	50.14	0	1	1	CHIP_HUMAN	35 kDa	Homo sapiens	CHIP_HUMAN	Q9UNE7	10273	STUB1	35
1	1.889	2.444	3.91	5.06	0.00058	3e-05	0.001086	7.9e-05	14.08	7e-05	1	1	LYN_HUMAN	59 kDa	Homo sapiens	LYN_HUMAN	P07948	4067	LYN	59
1.33	1.778	2.889	4.45	7.23	0.00014	0	0.00034	0	26.59	0	1	1	SRSF6_BOVIN (+3)	40 kDa	Bos taurus	SRSF6_BOVIN	Q3B7L6	NA	NA	40
1	1.667	2.333	8.05	11.27	0	0	0	0	67.42	0	1	1	SNP23_HUMAN	23 kDa	Homo sapiens	SNP23_HUMAN	O00161	8773	SNAP23	23
0.63	1.667	1.778	7.72	8.23	0	0	0	0	42.55	0	1	1	S39A1_HUMAN	34 kDa	Homo sapiens	S39A1_HUMAN	Q9NY26	27173	SLC39A1	34
0.78	1.667	2	6.01	7.22	0	0	8e-06	0	29.91	0	1	1	MFSD1_HUMAN (+1)	51 kDa	Homo sapiens	MFSD1_HUMAN	Q9H3U5	64747	MFSD1	51
0.7	1.667	1.889	5.34	6.05	1e-05	0	4.1e-05	7e-06	21.86	0	1	1	RALA_HUMAN (+3)	24 kDa	Homo sapiens	RALA_HUMAN	P11233	5898	RALA	24
0.56	1.667	1.667	5.01	5.01	3e-05	3e-05	9e-05	8.9e-05	16.73	2e-05	1	1	VAMP3_HUMAN (+10)	11 kDa	Homo sapiens	VAMP3_HUMAN	Q15836	9341	VAMP3	11
0.93	1.667	2.222	4.7	6.27	7e-05	0	0.000184	4e-06	21.26	0	1	1	VATD_HUMAN (+2)	28 kDa	Homo sapiens	VATD_HUMAN	Q9Y5K8	51382	ATP6V1D	28
1.07	1.667	2.444	4.7	6.89	7e-05	0	0.000184	1e-06	24.8	0	1	1	SERC1_HUMAN (+1)	50 kDa	Homo sapiens	SERC1_HUMAN	Q9NRX5	57515	SERINC1	50
1.89	1.667	3.667	4.15	9.12	0.00032	0	0.000659	0	41.71	0	1	1	TM165_HUMAN	35 kDa	Homo sapiens	TM165_HUMAN	Q9HC07	55858	TMEM165	35
1.44	1.667	3	3.94	7.1	0.00054	0	0.001011	1e-06	25.3	0	1	1	VAMP7_BOVIN (+2)	25 kDa	Bos taurus	VAMP7_BOVIN	Q17QI5	NA	NA	25
2.33	1.667	4.333	3.48	9.05	0.00177	0	0.003033	0	41.64	0	1	1	SRSF7_BOVIN (+2)	27 kDa	Bos taurus	SRSF7_BOVIN	Q3T106	NA	NA	27
0.89	1.556	2.111	5.91	8.02	0	0	1e-05	0	34.59	0	1	1	SC5A6_HUMAN	69 kDa	Homo sapiens	SC5A6_HUMAN	Q9Y289	8884	SLC5A6	69
0.52	1.556	1.556	5.55	5.55	1e-05	1e-05	2.5e-05	2.4e-05	20.51	0	1	1	STX12_HUMAN (+1)	32 kDa	Homo sapiens	STX12_HUMAN	Q86Y82	23673	STX12	32
0.52	1.556	1.556	5.03	5.03	3e-05	3e-05	8.6e-05	8.5e-05	16.87	2e-05	1	1	ATRAP_HUMAN	17 kDa	Homo sapiens	ATRAP_HUMAN	Q6RW13	57085	AGTRAP	17
0.52	1.556	1.556	5.03	5.03	3e-05	3e-05	8.6e-05	8.5e-05	16.87	2e-05	1	1	SORCN_HUMAN (+1)	22 kDa	Homo sapiens	SORCN_HUMAN	P30626	6717	SRI	22
1.56	1.556	3.111	3.18	6.37	0.00374	0	0.006049	3e-06	20.26	0	1	1	XPR1_HUMAN	82 kDa	Homo sapiens	XPR1_HUMAN	Q9UBH6	9213	XPR1	82
2.3	1.556	4.222	2.29	6.2	0.03061	0	0.041919	5e-06	19.69	1e-05	1	1	TM9S2_HUMAN (+1)	76 kDa	Homo sapiens	TM9S2_HUMAN	Q99805	9375	TM9SF2	76
3.7	1.556	5.667	1.86	6.78	0.07404	0	0.092962	1e-06	24.53	0	0	1	NPM_HUMAN	33 kDa	Homo sapiens	NPM_HUMAN	P06748	4869	NPM1	33
12.22	1.556	16.778	1.62	17.46	0.11743	0	0.139977	0	186.18	0	0	1	4F2_HUMAN	68 kDa	Homo sapiens	4F2_HUMAN	P08195	6520	SLC3A2	68
0.63	1.444	1.667	4.42	5.1	0.00015	3e-05	0.000363	7.3e-05	15.32	4e-05	1	1	MOT1_HUMAN	54 kDa	Homo sapiens	MOT1_HUMAN	P53985	6566	SLC16A1	54
1.3	1.444	2.667	4.1	7.58	0.00035	0	0.000725	0	28.76	0	1	1	S20A1_HUMAN	74 kDa	Homo sapiens	S20A1_HUMAN	Q8WUM9	6574	SLC20A1	74
0.48	1.444	1.444	4.01	4.01	0.00045	0.00045	0.000901	0.001027	10.74	0.00039	1	1	LAMP1_HUMAN	45 kDa	Homo sapiens	LAMP1_HUMAN	P11279	3916	LAMP1	45
0.67	1.333	1.667	6.44	8.05	0	0	3e-06	0	36.3	0	1	1	LTOR1_BOVIN (+2)	18 kDa	Bos taurus	LTOR1_BOVIN	Q3T0D8	NA	NA	18
0.59	1.333	1.556	4.87	5.68	5e-05	1e-05	0.000125	1.7e-05	18.9	1e-05	1	1	GNAI3_HUMAN	41 kDa	Homo sapiens	GNAI3_HUMAN	P08754	2773	GNAI3	41
0.44	1.333	1.333	4.35	4.35	0.00018	0.00018	0.000418	0.00045	12.64	0.00014	1	1	SCAM1_HUMAN	38 kDa	Homo sapiens	SCAM1_HUMAN	O15126	9522	SCAMP1	38
2	1.333	3.667	4.01	11.02	0.00045	0	0.000905	0	62.22	0	1	1	CD63_HUMAN	26 kDa	Homo sapiens	CD63_HUMAN	P08962	967	CD63	26
2.07	1.333	3.778	3.17	8.99	0.00384	0	0.006184	0	41.55	0	1	1	SORT_HUMAN	92 kDa	Homo sapiens	SORT_HUMAN	Q99523	6272	SORT1	92
0.7	1.222	1.667	3.95	5.39	0.00052	1e-05	0.001009	3.5e-05	15.58	3e-05	1	1	AT1B3_HUMAN	32 kDa	Homo sapiens	AT1B3_HUMAN	P54709	483	ATP1B3	32
0.41	1.222	1.222	3.74	3.74	0.00092	0.00092	0.00165	0.002032	9.31	0.00088	1	1	IST1_HUMAN (+1)	40 kDa	Homo sapiens	IST1_HUMAN	P53990	9798	IST1	40
0.41	1.222	1.222	2.48	2.48	0.01983	0.01983	0.028243	0.036769	4.1	0.02816	1	1	IGHA1_HUMAN	38 kDa	Homo sapiens	IGHA1_HUMAN	P01876	NA	NA	38
0.44	1.111	1.222	6.45	7.1	0	0	3e-06	1e-06	30.81	0	1	1	THIO_HUMAN (+1)	12 kDa	Homo sapiens	THIO_HUMAN	P10599	7295	TXN	12
0.37	1.111	1.111	4.95	4.95	4e-05	4e-05	0.000103	0.000103	16.33	2e-05	1	1	ABCA3_HUMAN	191 kDa	Homo sapiens	ABCA3_HUMAN	Q99758	21	ABCA3	191
0.44	1.111	1.222	4.41	4.85	0.00016	5e-05	0.000371	0.00013	14.37	6e-05	1	1	TGFR1_HUMAN	56 kDa	Homo sapiens	TGFR1_HUMAN	P36897	7046	TGFBR1	56
0.37	1.111	1.111	4.28	4.28	0.00022	0.00022	0.00049	0.000526	12.22	0.00018	1	1	SET_HUMAN (+2)	33 kDa	Homo sapiens	SET_HUMAN	Q01105	6418	SET	33
0.37	1.111	1.111	4.28	4.28	0.00022	0.00022	0.00049	0.000526	12.22	0.00018	1	1	LCAP_HUMAN	117 kDa	Homo sapiens	LCAP_HUMAN	Q9UIQ6	4012	LNPEP	117
0.52	1.111	1.333	4.11	4.93	0.00034	4e-05	0.000713	0.000106	13.98	7e-05	1	1	S38A5_HUMAN	51 kDa	Homo sapiens	S38A5_HUMAN	Q8WUX1	92745	SLC38A5	51
0.59	1.111	1.444	3.96	5.15	0.00051	2e-05	0.000999	6.4e-05	14.54	6e-05	1	1	STEA3_HUMAN (+2)	55 kDa	Homo sapiens	STEA3_HUMAN	Q658P3	55240	STEAP3	55
0.37	1.111	1.111	3.83	3.83	0.00073	0.00073	0.001323	0.001623	9.76	0.00068	1	1	SNG1_HUMAN (+2)	25 kDa	Homo sapiens	SNG1_HUMAN	O43759	9145	SYNGR1	25
0.52	1.111	1.333	3.7	4.45	0.001	0.00014	0.00179	0.000363	11.34	0.00028	1	1	VAS1_HUMAN	52 kDa	Homo sapiens	VAS1_HUMAN	Q15904	537	ATP6AP1	52
1.26	1.111	2.444	3.31	7.28	0.00271	0	0.004556	0	26.61	0	1	1	SRSF3_BOVIN (+2)	19 kDa	Bos taurus	SRSF3_BOVIN	Q3SZR8	NA	NA	19
2.3	1.111	4	2.47	8.88	0.02054	0	0.029142	0	41.99	0	1	1	BASI_HUMAN	42 kDa	Homo sapiens	BASI_HUMAN	P35613	682	BSG	42
0.41	1	1.111	4.94	5.49	4e-05	1e-05	0.000105	2.7e-05	18.28	1e-05	1	1	MPZL1_BOVIN (+1)	29 kDa	Bos taurus	MPZL1_BOVIN	Q32PI9	NA	NA	29
0.33	1	1	4.83	4.83	5e-05	5e-05	0.000135	0.000134	15.56	4e-05	1	1	CD81_HUMAN (+1)	26 kDa	Homo sapiens	CD81_HUMAN	P60033	975	CD81	26
0.7	1	1.556	3.2	4.98	0.00356	3e-05	0.005801	9.5e-05	12.74	0.00014	1	1	S29A1_HUMAN	50 kDa	Homo sapiens	S29A1_HUMAN	Q99808	2030	SLC29A1	50
1.52	1	2.778	3.11	8.65	0.00444	0	0.007091	0	38.37	0	1	1	MYADM_HUMAN	35 kDa	Homo sapiens	MYADM_HUMAN	Q96S97	91663	MYADM	35
0.93	1	1.889	2.38	4.49	0.02493	0.00013	0.034543	0.000322	10.11	0.00056	1	1	TMM59_HUMAN (+1)	36 kDa	Homo sapiens	TMM59_HUMAN	Q9BXS4	9528	TMEM59	36
5.07	1	-0.222	1.94	-0.43	0.06302	0.66967	0.079387	0.910663	3.2	0.0573	0	0	FETUA_BOVIN	38 kDa	Bos taurus	FETUA_BOVIN	P12763	NA	NA	38
2.56	1	4.333	1.78	7.73	0.08606	0	0.10737	0	32.76	0	0	1	TMED9_BOVIN (+3)	27 kDa	Bos taurus	TMED9_BOVIN	Q3T133	NA	NA	27
0.3	0.889	0.889	4.86	4.86	5e-05	5e-05	0.000128	0.000127	15.76	3e-05	1	1	KPCB_HUMAN	77 kDa	Homo sapiens	KPCB_HUMAN	P05771	5579	PRKCB	77
0.3	0.889	0.889	3.42	3.42	0.00204	0.00204	0.00345	0.004447	7.82	0.00217	1	1	SNAG_HUMAN (+1)	35 kDa	Homo sapiens	SNAG_HUMAN	Q99747	8774	NAPG	35
0.52	0.889	1.222	2.96	4.07	0.0064	0.00038	0.010104	0.00089	8.87	0.00114	1	1	SCRB1_HUMAN	61 kDa	Homo sapiens	SCRB1_HUMAN	Q8WTV0	949	SCARB1	61
0.59	0.889	1.333	2.87	4.31	0.00793	0.0002	0.01242	0.000498	9.64	0.00073	1	1	VATL_HUMAN	16 kDa	Homo sapiens	VATL_HUMAN	P27449	527	ATP6V0C	16
0.89	0.889	1.778	2.85	5.69	0.00848	1e-05	0.013172	1.7e-05	16.2	3e-05	1	1	RAP1A_BOVIN (+20)	21 kDa	Bos taurus	RAP1A_BOVIN	P62833	NA	NA	21
0.3	0.889	0.889	2.79	2.79	0.00963	0.00963	0.014726	0.018829	5.2	0.01253	1	1	ANXA8_BOVIN	37 kDa	Bos taurus	ANXA8_BOVIN	Q95L54	NA	NA	37
0.44	0.889	1.111	2.31	2.88	0.02919	0.00775	0.040112	0.015537	4.66	0.01858	1	1	PLAK_BOVIN (+4)	82 kDa	Bos taurus	PLAK_BOVIN	Q8SPJ1	NA	NA	82
0.59	0.889	1.333	2.09	3.14	0.04623	0.00417	0.059568	0.008715	5.11	0.01339	0	1	S38A1_HUMAN (+3)	54 kDa	Homo sapiens	S38A1_HUMAN	Q9H2H9	81539	SLC38A1	54
2.04	0.889	0	1.1	0	0.28224	1	0.312452	1	0.8	0.45845	0	0	HORN_HUMAN	282 kDa	Homo sapiens	HORN_HUMAN	Q86YZ3	388697	HRNR	282
0.26	0.778	0.778	3.93	3.93	0.00055	0.00055	0.001032	0.001239	10.32	0.0005	1	1	CD9_HUMAN	25 kDa	Homo sapiens	CD9_HUMAN	P21926	928	CD9	25
0.33	0.778	0.889	3.84	4.39	0.0007	0.00016	0.001273	0.000413	11.45	0.00027	1	1	LTOR3_BOVIN (+2)	14 kDa	Bos taurus	LTOR3_BOVIN	Q17QQ1	NA	NA	14
0.33	0.778	0.889	3.23	3.69	0.00331	0.00103	0.005469	0.002266	8.1	0.00183	1	1	ESYT1_HUMAN (+3)	123 kDa	Homo sapiens	ESYT1_HUMAN	Q9BSJ8	23344	ESYT1	123
0.7	0.778	1.444	3.13	5.82	0.00425	0	0.006812	1.2e-05	16.94	2e-05	1	1	TMED1_HUMAN (+1)	25 kDa	Homo sapiens	TMED1_HUMAN	Q13445	11018	TMED1	25
0.3	0.778	0.667	3.08	2.64	0.00476	0.01366	0.007581	0.026197	5.57	0.00967	1	1	F12AI_BOVIN	52 kDa	Bos taurus	F12AI_BOVIN	P50448	NA	NA	52
1.81	0.778	3.111	2.68	10.71	0.01261	0	0.01891	0	62.18	0	1	1	S38A2_HUMAN (+1)	56 kDa	Homo sapiens	S38A2_HUMAN	Q96QD8	54407	SLC38A2	56
0.93	0.778	0.444	2.1	1.2	0.04545	0.24076	0.058762	0.365326	2.22	0.12851	0	0	FILA2_HUMAN	248 kDa	Homo sapiens	FILA2_HUMAN	Q5D862	388698	FLG2	248
0.48	0.778	1.111	1.73	2.47	0.09614	0.02054	0.118073	0.037722	3.2	0.05702	0	1	SQSTM_HUMAN	48 kDa	Homo sapiens	SQSTM_HUMAN	Q13501	8878	SQSTM1	48
2.41	0.778	4	1.7	8.76	0.10052	0	0.123072	0	43.1	0	0	1	S35B2_HUMAN (+1)	48 kDa	Homo sapiens	S35B2_HUMAN	Q8TB61	347734	SLC35B2	48
2.7	0.778	4.444	1.68	9.6	0.10489	0	0.127228	0	52.56	0	0	1	TMEDA_HUMAN	25 kDa	Homo sapiens	TMEDA_HUMAN	P49755	10972	TMED10	25
0.22	0.667	0.667	3.22	3.22	0.0034	0.0034	0.005572	0.007152	6.91	0.00388	1	1	ANTR2_HUMAN	54 kDa	Homo sapiens	ANTR2_HUMAN	P58335	118429	ANTXR2	54
0.22	0.667	0.667	3.22	3.22	0.0034	0.0034	0.005572	0.007152	6.91	0.00388	1	1	S19A1_HUMAN	65 kDa	Homo sapiens	S19A1_HUMAN	P41440	6573	SLC19A1	65
0.3	0.667	0.444	2.82	1.88	0.00912	0.07165	0.014052	0.119817	4.11	0.02798	1	0	DCD_HUMAN	11 kDa	Homo sapiens	DCD_HUMAN	P81605	117159	DCD	11
0.22	0.667	0.667	2.73	2.73	0.01128	0.01128	0.017121	0.021737	4.95	0.01497	1	1	GTR3_HUMAN	54 kDa	Homo sapiens	GTR3_HUMAN	P11169	6515	SLC2A3	54
0.59	0.667	1.222	2.2	4.03	0.03686	0.00042	0.0491	0.000982	8.15	0.00177	1	1	ITM2C_HUMAN (+1)	30 kDa	Homo sapiens	ITM2C_HUMAN	Q9NQX7	81618	ITM2C	30
0.52	0.667	1.111	2.08	3.46	0.04789	0.00187	0.061508	0.0041	6.06	0.00686	0	1	TM87A_HUMAN	63 kDa	Homo sapiens	TM87A_HUMAN	Q8NBN3	25963	TMEM87A	63
0.67	0.667	1.333	2	4.01	0.05556	0.00045	0.071121	0.001037	8.03	0.00191	0	1	XYLK_HUMAN	46 kDa	Homo sapiens	XYLK_HUMAN	O75063	9917	FAM20B	46
1.41	0.667	2.444	1.76	6.47	0.08932	0	0.110731	3e-06	22.37	0	0	1	CTR1_HUMAN	68 kDa	Homo sapiens	CTR1_HUMAN	P30825	6541	SLC7A1	68
0.89	0.667	1.667	1.75	4.38	0.09132	0.00017	0.112852	0.000421	9.73	0.00069	0	1	SMS1_HUMAN	49 kDa	Homo sapiens	SMS1_HUMAN	Q86VZ5	259230	SGMS1	49
0.7	0.667	0.889	1.19	1.59	0.24367	0.12376	0.274388	0.193781	1.37	0.27174	0	0	TRFL_HUMAN	78 kDa	Homo sapiens	TRFL_HUMAN	P02788	4057	LTF	78
0.19	0.556	0.556	2.63	2.63	0.01422	0.01422	0.02085	0.026736	4.6	0.01941	1	1	STX8_BOVIN (+3)	27 kDa	Bos taurus	STX8_BOVIN	Q3T075	NA	NA	27
0.19	0.556	0.556	2.63	2.63	0.01422	0.01422	0.02085	0.026736	4.6	0.01941	1	1	JAK1_HUMAN	133 kDa	Homo sapiens	JAK1_HUMAN	P23458	3716	JAK1	133
0.19	0.556	0.556	2.63	2.63	0.01422	0.01422	0.02085	0.026736	4.6	0.01941	1	1	P4K2B_HUMAN (+2)	55 kDa	Homo sapiens	P4K2B_HUMAN	Q8TCG2	55300	PI4K2B	55
0.19	0.556	0.556	2.24	2.24	0.03404	0.03404	0.045659	0.060534	3.33	0.05126	1	0	CSCL2_HUMAN (+1)	95 kDa	Homo sapiens	CSCL2_HUMAN	Q5T3F8	55362	TMEM63B	95
0.56	0.556	1.111	2.11	4.22	0.04444	0.00026	0.05861	0.000607	8.92	0.00111	0	1	LEPR_HUMAN	132 kDa	Homo sapiens	LEPR_HUMAN	P48357	3953	LEPR	132
0.19	0.556	0.556	1.98	1.98	0.05821	0.05821	0.073792	0.099893	2.62	0.09211	0	0	PIP_HUMAN	17 kDa	Homo sapiens	PIP_HUMAN	P12273	5304	PIP	17
0.19	0.556	0.556	1.98	1.98	0.05821	0.05821	0.073792	0.099893	2.62	0.09211	0	0	STX7_HUMAN (+2)	30 kDa	Homo sapiens	STX7_HUMAN	O15400	8417	STX7	30
0.41	0.556	0.889	1.75	2.79	0.0926	0.00963	0.114077	0.018829	3.98	0.03091	0	1	DLK1_HUMAN	41 kDa	Homo sapiens	DLK1_HUMAN	P80370	8788	DLK1	41
0.48	0.556	1	1.37	2.47	0.1811	0.02019	0.208102	0.03726	3.07	0.06337	0	1	AN32B_HUMAN	29 kDa	Homo sapiens	AN32B_HUMAN	Q92688	10541	ANP32B	29
3.22	0.556	4.778	1.32	11.37	0.19771	0	0.224563	0	77.28	0	0	1	HBAZ_HUMAN	16 kDa	Homo sapiens	HBAZ_HUMAN	P02008	3050	HBZ	16
0.19	0.556	0.556	1.25	1.25	0.22223	0.22223	0.25097	0.339835	1.04	0.36684	0	0	PI3R4_HUMAN (+1)	153 kDa	Homo sapiens	PI3R4_HUMAN	Q99570	30849	PIK3R4	153
0.15	0.444	0.444	2.1	2.1	0.04538	0.04538	0.058762	0.078563	2.94	0.07027	0	0	ADA10_BOVIN (+2)	84 kDa	Bos taurus	ADA10_BOVIN	Q10741	NA	NA	84
0.15	0.444	0.444	2.1	2.1	0.04538	0.04538	0.058762	0.078563	2.94	0.07027	0	0	AT2C1_BOVIN (+2)	105 kDa	Bos taurus	AT2C1_BOVIN	P57709	NA	NA	105
0.15	0.444	0.444	2.1	2.1	0.04538	0.04538	0.058762	0.078563	2.94	0.07027	0	0	FPRP_HUMAN (+1)	99 kDa	Homo sapiens	FPRP_HUMAN	Q9P2B2	5738	PTGFRN	99
0.22	0.444	0.556	1.94	2.43	0.06272	0.02226	0.079261	0.040495	3.31	0.05243	0	1	CC50A_HUMAN	41 kDa	Homo sapiens	CC50A_HUMAN	Q9NV96	55754	TMEM30A	41
0.44	0.444	0.889	1.69	3.38	0.10308	0.00229	0.125424	0.004952	5.71	0.00877	0	1	NFIP1_HUMAN (+1)	25 kDa	Homo sapiens	NFIP1_HUMAN	Q9BT67	80762	NDFIP1	25
0.44	0.444	0.889	1.51	3.03	0.14207	0.00548	0.165186	0.011097	4.58	0.01965	0	1	GALT2_HUMAN	65 kDa	Homo sapiens	GALT2_HUMAN	Q10471	2590	GALNT2	65
0.37	0.444	0.778	1.48	2.59	0.15036	0.01537	0.174308	0.028763	3.38	0.04927	0	1	TMED4_HUMAN (+1)	26 kDa	Homo sapiens	TMED4_HUMAN	Q7Z7H5	222068	TMED4	26
0.52	0.444	1	1.44	3.23	0.1625	0.00329	0.18728	0.006997	5.25	0.0121	0	1	EPCR_HUMAN	27 kDa	Homo sapiens	EPCR_HUMAN	Q9UNN8	10544	PROCR	27
0.11	0.333	0.333	1.61	1.61	0.11932	0.11932	0.139977	0.187723	1.73	0.19715	0	0	CHM2A_HUMAN (+2)	25 kDa	Homo sapiens	CHM2A_HUMAN	O43633	27243	CHMP2A	25
0.11	0.333	0.333	1.61	1.61	0.11932	0.11932	0.139977	0.187723	1.73	0.19715	0	0	RCC2_HUMAN (+1)	56 kDa	Homo sapiens	RCC2_HUMAN	Q9P258	55920	RCC2	56
0.11	0.333	0.333	1.61	1.61	0.11932	0.11932	0.139977	0.187723	1.73	0.19715	0	0	LC7L3_BOVIN (+3)	51 kDa	Bos taurus	LC7L3_BOVIN	Q3SX41	NA	NA	51
0.11	0.333	0.333	1.61	1.61	0.11932	0.11932	0.139977	0.187723	1.73	0.19715	0	0	LCN1_HUMAN (+1)	19 kDa	Homo sapiens	LCN1_HUMAN	P31025	3933	LCN1	19
0.33	0.333	0.667	1.36	2.73	0.18451	0.01128	0.210788	0.021737	3.72	0.03798	0	1	BET1_HUMAN (+2)	13 kDa	Homo sapiens	BET1_HUMAN	O15155	10282	BET1	13
0.33	0.333	0.667	1.36	2.73	0.18451	0.01128	0.210788	0.021737	3.72	0.03798	0	1	CBPD_HUMAN	153 kDa	Homo sapiens	CBPD_HUMAN	O75976	1362	CPD	153
0.7	0.333	1.222	1.17	4.31	0.25077	0.00021	0.281582	0.000501	9.91	0.00062	0	1	ITM2B_HUMAN (+4)	30 kDa	Homo sapiens	ITM2B_HUMAN	Q9Y287	9445	ITM2B	30
1.48	0.333	-3.778	1.05	-11.87	0.3045	0	0.336142	0	102.95	0	0	-1	CL43_BOVIN	34 kDa	Bos taurus	CL43_BOVIN	P42916	NA	NA	34
0.07	0.222	0.222	1.12	1.12	0.27116	0.27116	0.301029	0.409863	0.84	0.442	0	0	GOT1B_BOVIN (+2)	15 kDa	Bos taurus	GOT1B_BOVIN	Q2YDE3	NA	NA	15
0.22	0.222	0.444	0.92	1.85	0.36429	0.07614	0.401021	0.126253	1.7	0.20135	0	0	VPS35_BOVIN (+2)	92 kDa	Bos taurus	VPS35_BOVIN	Q2HJG5	NA	NA	92
0.78	0.111	1.222	0.44	4.85	0.66309	5e-05	0.715921	0.00013	14.37	6e-05	0	1	GP1BB_HUMAN	22 kDa	Homo sapiens	GP1BB_HUMAN	P13224	2812	GP1BB	22
0.33	0.111	0.556	0.44	2.2	0.66309	0.03657	0.715921	0.064456	2.72	0.08459	0	0	YIPF4_HUMAN	27 kDa	Homo sapiens	YIPF4_HUMAN	Q9BSR8	84272	YIPF4	27
0.22	0.111	0.222	0.44	0.88	0.66309	0.38619	0.715921	0.564206	0.39	0.68204	0	0	PRDX1_HUMAN (+1)	22 kDa	Homo sapiens	PRDX1_HUMAN	Q06830	5052	PRDX1	22
2.26	0.111	3.444	0.36	11.14	0.72225	0	0.773419	0	80.13	0	0	1	PLD3_HUMAN (+2)	55 kDa	Homo sapiens	PLD3_HUMAN	Q8IV08	23646	PLD3	55
3.04	0	-9.111	0	-49.84	1	0	1	0	1655.74	0	0	-1	FBLN1_HUMAN	77 kDa	Homo sapiens	FBLN1_HUMAN	P23142	2192	FBLN1	77
3.04	0	-9.111	0	-16.98	1	0	1	0	192.22	0	0	-1	ADIPO_BOVIN	26 kDa	Bos taurus	ADIPO_BOVIN	Q3Y5Z3	NA	NA	26
2.67	0	-8	0	-15.11	1	0	1	0	152.18	0	0	-1	CFAH_BOVIN	140 kDa	Bos taurus	CFAH_BOVIN	Q28085	NA	NA	140
2.81	0	-8.444	0	-18.24	1	0	1	0	221.74	0	0	-1	CO7_BOVIN	93 kDa	Bos taurus	CO7_BOVIN	Q29RQ1	NA	NA	93
2	0	-6	0	-12.53	1	0	1	0	104.59	0	0	-1	GELS_BOVIN	81 kDa	Bos taurus	GELS_BOVIN	Q3SX14	NA	NA	81
2.44	0	3.667	0	6.37	1	0	1	3e-06	27.06	0	0	1	TM9S4_HUMAN (+1)	75 kDa	Homo sapiens	TM9S4_HUMAN	Q92544	9777	TM9SF4	75
1.67	0	2	0	6.01	1	0	1	7e-06	24.09	0	0	1	LAPM5_HUMAN (+1)	30 kDa	Homo sapiens	LAPM5_HUMAN	Q13571	7805	LAPTM5	30
1.11	0	-3.333	0	-6.96	1	0	1	1e-06	32.28	0	0	-1	ITIH4_BOVIN	102 kDa	Bos taurus	ITIH4_BOVIN	Q3T052	NA	NA	102
0.67	0	-2	0	-12.43	1	0	1	0	103.03	0	0	-1	CO5_HUMAN	188 kDa	Homo sapiens	CO5_HUMAN	P01031	727	C5	188
0.85	0	-2.556	0	-9.11	1	0	1	0	55.35	0	0	-1	FIBB_BOVIN	53 kDa	Bos taurus	FIBB_BOVIN	P02676	NA	NA	53
0.67	0	-2	0	-7.22	1	0	1	0	34.73	0	0	-1	FETUB_BOVIN	43 kDa	Bos taurus	FETUB_BOVIN	Q58D62	NA	NA	43
0.7	0	-2.111	0	-16.46	1	0	1	0	180.53	0	0	-1	PSB5_HUMAN (+1)	28 kDa	Homo sapiens	PSB5_HUMAN	P28074	5693	PSMB5	28
0.67	0	1	0	4.83	1	5e-05	1	0.000134	15.56	4e-05	0	1	ZNT1_HUMAN (+1)	55 kDa	Homo sapiens	ZNT1_HUMAN	Q9Y6M5	7779	SLC30A1	55
0.48	0	-1.444	0	-8.67	1	0	1	0	50.09	0	0	-1	APOD_BOVIN	21 kDa	Bos taurus	APOD_BOVIN	Q32KY0	NA	NA	21
0.59	0	0.889	0	4.39	1	0.00016	1	0.000413	12.86	0.00013	0	1	TR10B_HUMAN	48 kDa	Homo sapiens	TR10B_HUMAN	O14763	8795	TNFRSF10B	48
0.44	0	0.667	0	1.58	1	0.12666	1	0.197526	1.66	0.20967	0	0	ITM2A_HUMAN	30 kDa	Homo sapiens	ITM2A_HUMAN	O43736	9452	ITM2A	30
0.48	0	-1.444	0	-8.67	1	0	1	0	50.09	0	0	-1	MPRI_BOVIN	275 kDa	Bos taurus	MPRI_BOVIN	P08169	NA	NA	275
0.37	0	-1.111	0	-3.83	1	0.00073	1	0.001623	9.76	0.00068	0	-1	CLUS_BOVIN	51 kDa	Bos taurus	CLUS_BOVIN	P17697	NA	NA	51
0.3	0	-0.889	0	-3.06	1	0.00505	1	0.010327	6.25	0.00605	0	-1	PABP1_BOVIN (+4)	71 kDa	Bos taurus	PABP1_BOVIN	P61286	NA	NA	71
0.37	0	-1.111	0	-6.08	1	0	1	6e-06	24.62	0	0	-1	PAFA_BOVIN	50 kDa	Bos taurus	PAFA_BOVIN	Q28017	NA	NA	50
0.37	0	-1.111	0	-4.28	1	0.00022	1	0.000526	12.22	0.00018	0	-1	CO2A1_BOVIN (+1)	142 kDa	Bos taurus	CO2A1_BOVIN	P02459	NA	NA	142
0.3	0	-0.889	0	-3.06	1	0.00505	1	0.010327	6.25	0.00605	0	-1	PSA3_BOVIN (+3)	28 kDa	Bos taurus	PSA3_BOVIN	Q58DU5	NA	NA	28
0.19	0	-0.556	0	-2.63	1	0.01422	1	0.026736	4.6	0.01941	0	-1	PSA4_BOVIN (+2)	29 kDa	Bos taurus	PSA4_BOVIN	Q3ZCK9	NA	NA	29
0.41	-0.111	-1.111	-0.41	-4.06	0.68804	0.0004	0.74082	0.000919	10	0.00059	0	-1	LUM_BOVIN	39 kDa	Bos taurus	LUM_BOVIN	Q05443	NA	NA	39
1.56	-0.111	-4.556	-0.38	-15.52	0.70816	0	0.760401	0	156.67	0	0	-1	ITIH3_BOVIN	100 kDa	Bos taurus	ITIH3_BOVIN	P56652	NA	NA	100
1	-0.111	1.444	-0.25	3.24	0.80539	0.00328	0.857777	0.006997	7.56	0.00256	0	1	GORS2_HUMAN	47 kDa	Homo sapiens	GORS2_HUMAN	Q9H8Y8	26003	GORASP2	47
1.52	-0.111	2.222	-0.24	4.86	0.80975	5e-05	0.860083	0.000127	16.6	2e-05	0	1	LDLR_HUMAN	95 kDa	Homo sapiens	LDLR_HUMAN	P01130	3949	LDLR	95
0.07	-0.222	0	-1.12	0	0.27116	1	0.301029	1	0.84	0.442	0	0	MCM6_BOVIN (+1)	93 kDa	Bos taurus	MCM6_BOVIN	Q2KIZ8	NA	NA	93
0.07	-0.222	0	-1.12	0	0.27116	1	0.301029	1	0.84	0.442	0	0	SDC2_HUMAN	22 kDa	Homo sapiens	SDC2_HUMAN	P34741	6383	SDC2	22
0.52	-0.222	0.667	-0.57	1.71	0.57377	0.09929	0.626369	0.161909	2.81	0.07827	0	0	CALX_HUMAN (+1)	68 kDa	Homo sapiens	CALX_HUMAN	P27824	821	CANX	68
2.52	-0.222	3.667	-0.44	7.28	0.66287	0	0.715921	0	37.56	0	0	1	GBRL2_BOVIN (+3)	14 kDa	Bos taurus	GBRL2_BOVIN	P60519	NA	NA	14
1.26	-0.222	1.778	-0.35	2.83	0.7266	0.00888	0.775964	0.017616	6.08	0.00678	0	1	LMAN2_HUMAN	40 kDa	Homo sapiens	LMAN2_HUMAN	Q12907	10960	LMAN2	40
0.67	-0.333	-1.667	-1.61	-8.05	0.11932	0	0.139977	0	36.3	0	0	-1	SYTC_HUMAN (+2)	83 kDa	Homo sapiens	SYTC_HUMAN	P26639	6897	TARS	83
0.11	-0.333	0	-1.61	0	0.11932	1	0.139977	1	1.73	0.19715	0	0	RL28_HUMAN	16 kDa	Homo sapiens	RL28_HUMAN	P46779	6158	RPL28	16
0.11	-0.333	0	-1.61	0	0.11932	1	0.139977	1	1.73	0.19715	0	0	SYSC_HUMAN (+1)	59 kDa	Homo sapiens	SYSC_HUMAN	P49591	6301	SARS	59
0.11	-0.333	0	-1.61	0	0.11932	1	0.139977	1	1.73	0.19715	0	0	PA2G4_HUMAN (+2)	44 kDa	Homo sapiens	PA2G4_HUMAN	Q9UQ80	5036	PA2G4	44
0.11	-0.333	0	-1.61	0	0.11932	1	0.139977	1	1.73	0.19715	0	0	FSCN1_HUMAN	55 kDa	Homo sapiens	FSCN1_HUMAN	Q16658	6624	FSCN1	55
0.19	-0.333	0.111	-1.14	0.38	0.26653	0.70816	0.298425	0.949852	1.24	0.30549	0	0	HGS_BOVIN (+1)	86 kDa	Bos taurus	HGS_BOVIN	Q0V8S0	NA	NA	86
0.15	-0.444	0	-2.1	0	0.04538	1	0.058762	1	2.94	0.07027	0	0	WDR36_HUMAN	105 kDa	Homo sapiens	WDR36_HUMAN	Q8NI36	134430	WDR36	105
0.15	-0.444	0	-2.1	0	0.04538	1	0.058762	1	2.94	0.07027	0	0	SERA_HUMAN (+2)	57 kDa	Homo sapiens	SERA_HUMAN	O43175	26227	PHGDH	57
0.67	-0.444	0.778	-1.69	2.96	0.10308	0.00652	0.125424	0.013141	11.05	0.00033	0	1	TMED5_HUMAN	26 kDa	Homo sapiens	TMED5_HUMAN	Q9Y3A6	50999	TMED5	26
0.41	-0.444	-0.778	-1.47	-2.57	0.15444	0.01634	0.178519	0.03044	3.32	0.05207	0	-1	A2AP_BOVIN	55 kDa	Bos taurus	A2AP_BOVIN	P28800	NA	NA	55
0.19	-0.556	0	-2.63	0	0.01422	1	0.02085	1	4.6	0.01941	-1	0	EIF3D_BOVIN (+5)	64 kDa	Bos taurus	EIF3D_BOVIN	Q3T122	NA	NA	64
0.19	-0.556	0	-2.63	0	0.01422	1	0.02085	1	4.6	0.01941	-1	0	2ABA_HUMAN (+5)	52 kDa	Homo sapiens	2ABA_HUMAN	P63151	5520	PPP2R2A	52
0.19	-0.556	0	-2.24	0	0.03404	1	0.045659	1	3.33	0.05126	-1	0	RL9_BOVIN (+6)	22 kDa	Bos taurus	RL9_BOVIN	Q3SYR7	NA	NA	22
0.19	-0.556	0	-2.24	0	0.03404	1	0.045659	1	3.33	0.05126	-1	0	NOL9_HUMAN	79 kDa	Homo sapiens	NOL9_HUMAN	Q5SY16	79707	NOL9	79
0.19	-0.556	0	-2.24	0	0.03404	1	0.045659	1	3.33	0.05126	-1	0	SYQ_HUMAN	88 kDa	Homo sapiens	SYQ_HUMAN	P47897	5859	QARS	88
0.19	-0.556	0	-2.24	0	0.03404	1	0.045659	1	3.33	0.05126	-1	0	HEAT1_HUMAN	242 kDa	Homo sapiens	HEAT1_HUMAN	Q9H583	55127	HEATR1	242
0.19	-0.556	0	-1.98	0	0.05821	1	0.073792	1	2.62	0.09211	0	0	DDX10_HUMAN	101 kDa	Homo sapiens	DDX10_HUMAN	Q13206	1662	DDX10	101
0.33	-0.556	-0.444	-1.78	-1.42	0.08684	0.16647	0.108	0.257568	1.77	0.1897	0	0	F13A_BOVIN	23 kDa	Bos taurus	F13A_BOVIN	P12260	NA	NA	23
0.19	-0.556	0	-1.54	0	0.13472	1	0.157577	1	1.59	0.22336	0	0	EIF3I_BOVIN (+4)	36 kDa	Bos taurus	EIF3I_BOVIN	Q5E966	NA	NA	36
1.48	-0.556	-3.889	-1.34	-9.4	0.19069	0	0.217216	0	51.73	0	0	-1	PLMN_BOVIN	91 kDa	Bos taurus	PLMN_BOVIN	P06868	NA	NA	91
0.93	-0.556	0.444	-1.27	1.02	0.21353	0.31709	0.241839	0.47203	2.64	0.08996	0	0	EIF3A_HUMAN (+1)	167 kDa	Homo sapiens	EIF3A_HUMAN	Q14152	8661	EIF3A	167
0.22	-0.667	0	-2.73	0	0.01128	1	0.017121	1	4.95	0.01497	-1	0	NOP2_HUMAN	89 kDa	Homo sapiens	NOP2_HUMAN	P46087	4839	NOP2	89
0.22	-0.667	0	-2.41	0	0.02348	1	0.032721	1	3.86	0.03397	-1	0	VTNC_HUMAN	54 kDa	Homo sapiens	VTNC_HUMAN	P04004	7448	VTN	54
0.3	-0.667	-0.222	-2.22	-0.74	0.03509	0.46538	0.046903	0.665073	2.56	0.09639	-1	0	PSD11_BOVIN (+3)	47 kDa	Bos taurus	PSD11_BOVIN	Q2KI42	NA	NA	47
0.26	-0.778	0	-3.29	0	0.00289	1	0.004841	1	7.2	0.00323	-1	0	APLP2_HUMAN	87 kDa	Homo sapiens	APLP2_HUMAN	Q06481	334	APLP2	87
0.26	-0.778	0	-2.59	0	0.01537	1	0.022151	1	4.48	0.02118	-1	0	SYFB_HUMAN (+1)	66 kDa	Homo sapiens	SYFB_HUMAN	Q9NSD9	10056	FARSB	66
0.26	-0.778	0	-2.59	0	0.01537	1	0.022151	1	4.48	0.02118	-1	0	KPYR_HUMAN	62 kDa	Homo sapiens	KPYR_HUMAN	P30613	5313	PKLR	62
0.26	-0.778	0	-2.59	0	0.01537	1	0.022151	1	4.48	0.02118	-1	0	TTL12_HUMAN (+1)	74 kDa	Homo sapiens	TTL12_HUMAN	Q14166	23170	TTLL12	74
0.33	-0.778	-0.222	-2.42	-0.69	0.02268	0.49512	0.031975	0.702469	3.11	0.06133	-1	0	OAT_HUMAN	49 kDa	Homo sapiens	OAT_HUMAN	P04181	4942	OAT	49
0.41	-0.778	0.222	-2.38	0.68	0.02496	0.50276	0.034543	0.708188	5.16	0.01293	-1	0	TRA2A_HUMAN (+1)	33 kDa	Homo sapiens	TRA2A_HUMAN	Q13595	29896	TRA2A	33
6.7	-0.778	-19.333	-0.91	-22.56	0.37246	0	0.408872	0	326.08	0	0	-1	TSP1_BOVIN	130 kDa	Bos taurus	TSP1_BOVIN	Q28178	NA	NA	130
0.33	-0.889	-0.111	-4.39	-0.55	0.00016	0.58767	0.000384	0.818987	11.45	0.00027	-1	0	PUR2_HUMAN	108 kDa	Homo sapiens	PUR2_HUMAN	P22102	2618	GART	108
0.3	-0.889	0	-3.96	0	0.00051	1	0.000999	1	10.45	0.00046	-1	0	NOP58_HUMAN (+2)	60 kDa	Homo sapiens	NOP58_HUMAN	Q9Y2X3	51602	NOP58	60
0.3	-0.889	0	-3.96	0	0.00051	1	0.000999	1	10.45	0.00046	-1	0	SYRC_HUMAN (+1)	75 kDa	Homo sapiens	SYRC_HUMAN	P54136	5917	RARS	75
0.3	-0.889	0	-3.96	0	0.00051	1	0.000999	1	10.45	0.00046	-1	0	NSUN2_HUMAN	86 kDa	Homo sapiens	NSUN2_HUMAN	Q08J23	54888	NSUN2	86
0.3	-0.889	0	-3.42	0	0.00204	1	0.00345	1	7.82	0.00217	-1	0	SYNC_HUMAN	63 kDa	Homo sapiens	SYNC_HUMAN	O43776	4677	NARS	63
0.3	-0.889	0	-2.79	0	0.00963	1	0.014726	1	5.2	0.01253	-1	0	CD11A_HUMAN (+2)	91 kDa	Homo sapiens	CD11A_HUMAN	Q9UQ88	728642	CDK11A	91
1.26	-0.889	0.444	-2.42	1.21	0.02289	0.2376	0.032015	0.36192	6.82	0.00413	-1	0	CLIC1_HUMAN	27 kDa	Homo sapiens	CLIC1_HUMAN	O00299	1192	CLIC1	27
0.3	-0.889	0	-2.42	0	0.02289	1	0.032015	1	3.9	0.03303	-1	0	TBL3_HUMAN	89 kDa	Homo sapiens	TBL3_HUMAN	Q12788	10607	TBL3	89
0.3	-0.889	0	-2.16	0	0.03999	1	0.052918	1	3.11	0.06119	0	0	GLYM_HUMAN	56 kDa	Homo sapiens	GLYM_HUMAN	P34897	6472	SHMT2	56
2.37	-0.889	3.111	-1.53	5.34	0.13872	1e-05	0.16177	3.9e-05	26.04	0	0	1	LMAN1_HUMAN	58 kDa	Homo sapiens	LMAN1_HUMAN	P49257	3998	LMAN1	58
0.33	-1	0	-4.83	0	5e-05	1	0.000135	1	15.56	4e-05	-1	0	BRX1_BOVIN (+1)	41 kDa	Bos taurus	BRX1_BOVIN	Q3SZZ0	NA	NA	41
0.41	-1	0.111	-4.15	0.46	0.00031	0.64815	0.000651	0.887535	12.93	0.00012	-1	0	RS20_BOVIN (+6)	13 kDa	Bos taurus	RS20_BOVIN	Q3ZBH8	NA	NA	13
0.33	-1	0	-4.09	0	0.00037	1	0.00075	1	11.15	0.00031	-1	0	RS11_BOVIN (+5)	18 kDa	Bos taurus	RS11_BOVIN	Q3T0V4	NA	NA	18
0.33	-1	0	-3.61	0	0.00127	1	0.002226	1	8.68	0.00128	-1	0	RL12_BOVIN (+5)	18 kDa	Bos taurus	RL12_BOVIN	P61284	NA	NA	18
0.33	-1	0	-3.61	0	0.00127	1	0.002226	1	8.68	0.00128	-1	0	ABCF1_HUMAN (+4)	96 kDa	Homo sapiens	ABCF1_HUMAN	Q8NE71	23	ABCF1	96
0.44	-1	-0.333	-2.63	-0.88	0.01413	0.38875	0.02085	0.565849	3.58	0.04206	-1	0	PRS10_HUMAN (+2)	44 kDa	Homo sapiens	PRS10_HUMAN	P62333	5706	PSMC6	44
0.37	-1.111	0	-6.08	0	0	1	7e-06	1	24.62	0	-1	0	RL27A_BOVIN (+4)	17 kDa	Bos taurus	RL27A_BOVIN	Q56K03	NA	NA	17
0.37	-1.111	0	-4.95	0	4e-05	1	0.000103	1	16.33	2e-05	-1	0	RL24_BOVIN (+5)	18 kDa	Bos taurus	RL24_BOVIN	Q862I1	NA	NA	18
0.37	-1.111	0	-4.28	0	0.00022	1	0.00049	1	12.22	0.00018	-1	0	PP1A_BOVIN (+4)	38 kDa	Bos taurus	PP1A_BOVIN	Q3T0E7	NA	NA	38
0.37	-1.111	0	-2.85	0	0.00844	1	0.01317	1	5.41	0.01081	-1	0	SYFA_HUMAN	58 kDa	Homo sapiens	SYFA_HUMAN	Q9Y285	2193	FARSA	58
0.56	-1.111	-0.222	-2.6	-0.52	0.01505	0.60715	0.02199	0.837233	3.79	0.0358	-1	0	IPSP_BOVIN	45 kDa	Bos taurus	IPSP_BOVIN	Q9N2I2	NA	NA	45
0.67	-1.111	-0.889	-2.42	-1.94	0.0227	0.06362	0.031975	0.108236	3.28	0.05345	-1	0	RUVB2_HUMAN	51 kDa	Homo sapiens	RUVB2_HUMAN	Q9Y230	10856	RUVBL2	51
4.96	-1.111	-3.111	-0.83	-2.33	0.41186	0.02747	0.450868	0.0493	2.8	0.07904	0	-1	HS90A_BOVIN (+4)	85 kDa	Bos taurus	HS90A_BOVIN	Q76LV2	NA	NA	85
0.41	-1.222	0	-5.16	0	2e-05	1	6.2e-05	1	17.77	1e-05	-1	0	RL18A_BOVIN (+1)	21 kDa	Bos taurus	RL18A_BOVIN	Q3T003	NA	NA	21
0.44	-1.222	-0.111	-4.85	-0.44	5e-05	0.66309	0.000132	0.904845	14.37	6e-05	-1	0	RL11_BOVIN (+5)	20 kDa	Bos taurus	RL11_BOVIN	Q3T087	NA	NA	20
0.41	-1.222	0	-3.26	0	0.00311	1	0.005161	1	7.07	0.00351	-1	0	RL6_HUMAN	33 kDa	Homo sapiens	RL6_HUMAN	Q02878	6128	RPL6	33
0.67	-1.222	-0.778	-2.7	-1.72	0.012	0.0976	0.018135	0.159826	3.73	0.03742	-1	0	PSMD2_BOVIN (+4)	100 kDa	Bos taurus	PSMD2_BOVIN	P56701	NA	NA	100
0.44	-1.333	0	-8.29	0	0	1	0	1	45.79	0	-1	0	NOP56_HUMAN	66 kDa	Homo sapiens	NOP56_HUMAN	O00567	10528	NOP56	66
0.52	-1.333	-0.222	-4.08	-0.68	0.00038	0.50276	0.000769	0.708188	9.54	0.00077	-1	0	DX39A_HUMAN (+2)	49 kDa	Homo sapiens	DX39A_HUMAN	O00148	10212	DDX39A	49
0.44	-1.333	0	-4.01	0	0.00045	1	0.000905	1	10.71	0.0004	-1	0	NOG1_HUMAN	74 kDa	Homo sapiens	NOG1_HUMAN	Q9BZE4	23560	GTPBP4	74
0.44	-1.333	0	-2.69	0	0.01239	1	0.018657	1	4.81	0.01663	-1	0	PWP2_HUMAN	102 kDa	Homo sapiens	PWP2_HUMAN	Q15269	5822	PWP2	102
0.48	-1.444	0	-5.82	0	0	1	1.3e-05	1	22.54	0	-1	0	RS15A_BOVIN (+5)	15 kDa	Bos taurus	RS15A_BOVIN	Q76I82	NA	NA	15
0.48	-1.444	0	-5.15	0	2e-05	1	6.4e-05	1	17.68	1e-05	-1	0	FBRL_HUMAN	34 kDa	Homo sapiens	FBRL_HUMAN	P22087	2091	FBL	34
0.52	-1.444	-0.111	-4.17	-0.32	0.0003	0.75108	0.000637	1	10.76	0.00039	-1	0	PRP19_BOVIN (+2)	55 kDa	Bos taurus	PRP19_BOVIN	Q08E38	NA	NA	55
0.56	-1.444	-0.222	-3.82	-0.59	0.00073	0.56147	0.001328	0.78526	8.47	0.00145	-1	0	HNRH2_BOVIN (+6)	49 kDa	Bos taurus	HNRH2_BOVIN	Q3SZF3	NA	NA	49
1.22	-1.444	1.111	-3.68	2.83	0.00106	0.0088	0.001888	0.017564	21.31	0	-1	1	GSLG1_HUMAN	135 kDa	Homo sapiens	GSLG1_HUMAN	Q92896	2734	GLG1	135
1.93	-1.444	-4.333	-2.57	-7.71	0.01625	0	0.023302	0	30.79	0	-1	-1	CFAB_BOVIN	85 kDa	Bos taurus	CFAB_BOVIN	P81187	NA	NA	85
2.63	-1.444	-0.111	-2.27	-0.17	0.03164	0.86271	0.04318	1	3.19	0.05745	-1	0	G3P_HUMAN (+1)	36 kDa	Homo sapiens	G3P_HUMAN	P04406	2597	GAPDH	36
0.52	-1.556	0	-5.55	0	1e-05	1	2.5e-05	1	20.51	0	-1	0	PP2AA_BOVIN (+12)	36 kDa	Bos taurus	PP2AA_BOVIN	P67774	NA	NA	36
0.52	-1.556	0	-3.85	0	0.00069	1	0.001265	1	9.87	0.00064	-1	0	CDK1_BOVIN (+4)	34 kDa	Bos taurus	CDK1_BOVIN	P48734	NA	NA	34
0.52	-1.556	0	-3.5	0	0.00168	1	0.002882	1	8.17	0.00175	-1	0	IMDH2_HUMAN	56 kDa	Homo sapiens	IMDH2_HUMAN	P12268	3615	IMPDH2	56
0.7	-1.556	-0.556	-2.83	-1.01	0.00872	0.32059	0.01349	0.475442	4.13	0.02766	-1	0	PUR9_HUMAN	65 kDa	Homo sapiens	PUR9_HUMAN	P31939	471	ATIC	65
0.52	-1.556	0	-2.31	0	0.02877	1	0.039672	1	3.57	0.04256	-1	0	C1TC_HUMAN	102 kDa	Homo sapiens	C1TC_HUMAN	P11586	4522	MTHFD1	102
0.56	-1.667	0	-10.36	0	0	1	0	1	71.55	0	-1	0	RL27_BOVIN (+8)	16 kDa	Bos taurus	RL27_BOVIN	P61356	NA	NA	16
0.67	-1.667	-0.333	-3.94	-0.79	0.00054	0.43731	0.001011	0.629533	8.71	0.00126	-1	0	HNRPL_HUMAN (+1)	64 kDa	Homo sapiens	HNRPL_HUMAN	P14866	3191	HNRNPL	64
0.56	-1.667	0	-3.94	0	0.00054	1	0.001011	1	10.37	0.00048	-1	0	RS18_BOVIN (+6)	18 kDa	Bos taurus	RS18_BOVIN	Q3T0R1	NA	NA	18
2.22	-1.667	-5	-1.84	-5.51	0.0776	1e-05	0.097127	2.6e-05	15.75	3e-05	0	-1	PEDF_BOVIN	46 kDa	Bos taurus	PEDF_BOVIN	Q95121	NA	NA	46
0.59	-1.778	0	-8.99	0	0	1	0	1	53.92	0	-1	0	RL8_BOVIN (+4)	28 kDa	Bos taurus	RL8_BOVIN	Q3T0S6	NA	NA	28
0.59	-1.778	0	-5.44	0	1e-05	1	3.2e-05	1	19.7	1e-05	-1	0	FRIH_HUMAN (+1)	21 kDa	Homo sapiens	FRIH_HUMAN	P02794	2495	FTH1	21
0.59	-1.778	0	-5.44	0	1e-05	1	3.2e-05	1	19.7	1e-05	-1	0	PARP1_HUMAN	113 kDa	Homo sapiens	PARP1_HUMAN	P09874	142	PARP1	113
1.04	-1.778	-1.333	-3.28	-2.46	0.00293	0.02076	0.004872	0.037949	5.83	0.00804	-1	-1	SF3B3_BOVIN (+3)	136 kDa	Bos taurus	SF3B3_BOVIN	A0JN52	NA	NA	136
0.93	-1.778	-1	-2.96	-1.66	0.0065	0.10816	0.010217	0.175646	4.39	0.0226	-1	0	SAHH_HUMAN	48 kDa	Homo sapiens	SAHH_HUMAN	P23526	191	AHCY	48
1.22	-2	-0.667	-4.34	-1.45	0.00019	0.15999	0.000434	0.248517	9.76	0.00068	-1	0	RAN_BOVIN (+9)	24 kDa	Bos taurus	RAN_BOVIN	Q3T054	NA	NA	24
0.78	-2.111	-0.222	-7.44	-0.78	0	0.44066	0	0.632041	33.41	0	-1	0	HNRPC_HUMAN (+4)	34 kDa	Homo sapiens	HNRPC_HUMAN	P07910	3183	HNRNPC	34
0.78	-2.111	0.111	-4.54	0.24	0.00011	0.81303	0.000271	1	14.5	6e-05	-1	0	GBLP_BOVIN (+6)	35 kDa	Bos taurus	GBLP_BOVIN	P63243	NA	NA	35
0.7	-2.111	0	-4.34	0	0.00019	1	0.000434	1	12.54	0.00015	-1	0	COPA_HUMAN (+1)	138 kDa	Homo sapiens	COPA_HUMAN	P53621	1314	COPA	138
4.41	-2.111	-6.444	-3.2	-9.77	0.00357	0	0.005801	0	49.63	0	-1	-1	APOA1_BOVIN	30 kDa	Bos taurus	APOA1_BOVIN	P15497	NA	NA	30
0.74	-2.222	0	-9.39	0	0	1	0	1	58.74	0	-1	0	CSK22_HUMAN	41 kDa	Homo sapiens	CSK22_HUMAN	P19784	1459	CSNK2A2	41
0.78	-2.333	0	-6.53	0	0	1	2e-06	1	28.43	0	-1	0	AN32E_HUMAN	31 kDa	Homo sapiens	AN32E_HUMAN	Q9BTT0	81611	ANP32E	31
0.78	-2.333	0	-5.28	0	2e-05	1	4.7e-05	1	18.56	1e-05	-1	0	IF4A3_HUMAN	47 kDa	Homo sapiens	IF4A3_HUMAN	P38919	9775	EIF4A3	47
1.59	-2.333	-2.444	-4.04	-4.24	0.00041	0.00025	0.000838	0.000591	11.44	0.00027	-1	-1	TERA_BOVIN (+4)	89 kDa	Bos taurus	TERA_BOVIN	Q3ZBT1	NA	NA	89
0.81	-2.444	0	-6.79	0	0	1	1e-06	1	30.75	0	-1	0	U5S1_BOVIN (+3)	109 kDa	Bos taurus	U5S1_BOVIN	A4FUD3	NA	NA	109
1.41	-2.444	0.889	-4.43	1.61	0.00015	0.11942	0.000358	0.187723	19.55	1e-05	-1	0	ABCE1_HUMAN (+1)	67 kDa	Homo sapiens	ABCE1_HUMAN	P61221	6059	ABCE1	67
1.41	-2.444	-1.444	-3.67	-2.17	0.0011	0.03952	0.001943	0.06934	6.8	0.00419	-1	0	EF1G_HUMAN	50 kDa	Homo sapiens	EF1G_HUMAN	P26641	1937	EEF1G	50
0.85	-2.556	0	-7.62	0	0	1	0	1	38.67	0	-1	0	RL15_BOVIN (+6)	24 kDa	Bos taurus	RL15_BOVIN	Q5EAD6	NA	NA	24
0.85	-2.556	0	-7.62	0	0	1	0	1	38.67	0	-1	0	RL10_HUMAN (+5)	25 kDa	Homo sapiens	RL10_HUMAN	P27635	6134	RPL10	25
0.85	-2.556	0	-9.11	0	0	1	0	1	55.35	0	-1	0	RS23_BOVIN (+10)	16 kDa	Bos taurus	RS23_BOVIN	Q3T199	NA	NA	16
0.89	-2.667	0	-8.71	0	0	1	0	1	50.57	0	-1	0	LAS1L_HUMAN	83 kDa	Homo sapiens	LAS1L_HUMAN	Q9Y4W2	81887	LAS1L	83
0.89	-2.667	0	-6.31	0	0	1	4e-06	1	26.55	0	-1	0	RS6_BOVIN (+5)	29 kDa	Bos taurus	RS6_BOVIN	Q5E995	NA	NA	29
1.15	-2.667	-0.778	-6.09	-1.78	0	0.08734	7e-06	0.144217	19.61	1e-05	-1	0	RLA0_HUMAN	34 kDa	Homo sapiens	RLA0_HUMAN	P05388	6175	RPLP0	34
0.89	-2.667	0	-5.37	0	1e-05	1	3.8e-05	1	19.24	1e-05	-1	0	WDR18_HUMAN	47 kDa	Homo sapiens	WDR18_HUMAN	Q9BV38	57418	WDR18	47
1.15	-2.667	-0.778	-3.6	-1.05	0.0013	0.30303	0.002245	0.452818	6.86	0.00401	-1	0	TCPE_HUMAN (+2)	60 kDa	Homo sapiens	TCPE_HUMAN	P48643	22948	CCT5	60
10.56	-2.667	-10	-2.53	-9.48	0.01779	0	0.025418	0	48.24	0	-1	-1	A1AT_BOVIN	46 kDa	Bos taurus	A1AT_BOVIN	P34955	NA	NA	46
0.96	-2.889	0	-4.63	0	9e-05	1	0.000217	1	14.28	6e-05	-1	0	MBB1A_HUMAN	149 kDa	Homo sapiens	MBB1A_HUMAN	Q9BQG0	10514	MYBBP1A	149
2.85	-2.889	-4	-3.31	-4.59	0.00271	0.0001	0.004556	0.000254	11.2	0.0003	-1	-1	ANT3_BOVIN	52 kDa	Bos taurus	ANT3_BOVIN	P41361	NA	NA	52
1	-3	0	-7.46	0	0	1	0	1	37.13	0	-1	0	RL17_BOVIN (+4)	21 kDa	Bos taurus	RL17_BOVIN	Q3T025	NA	NA	21
1.04	-3	-0.111	-6.4	-0.24	0	0.8146	3e-06	1	26.29	0	-1	0	RL14_BOVIN (+2)	23 kDa	Bos taurus	RL14_BOVIN	Q3T0U2	NA	NA	23
1	-3	0	-5.85	0	0	1	1.2e-05	1	22.78	0	-1	0	RL13A_HUMAN (+1)	24 kDa	Homo sapiens	RL13A_HUMAN	P40429	23521	RPL13A	24
2	-3	-3	-5.67	-5.67	1e-05	1e-05	1.9e-05	1.8e-05	21.4	0	-1	-1	TRFE_BOVIN	78 kDa	Bos taurus	TRFE_BOVIN	Q29443	NA	NA	78
1.07	-3	-0.222	-4.18	-0.31	0.00029	0.75907	0.000613	1	10.87	0.00037	-1	0	MCM4_HUMAN (+1)	97 kDa	Homo sapiens	MCM4_HUMAN	P33991	4173	MCM4	97
1.11	-3.111	-0.222	-12.34	-0.88	0	0.38619	0	0.564206	94.75	0	-1	0	RS26_BOVIN (+6)	13 kDa	Bos taurus	RS26_BOVIN	Q56JV1	NA	NA	13
1.59	-3.111	-1.667	-4.16	-2.23	0.0003	0.03464	0.000646	0.061327	8.67	0.00129	-1	0	RUVB1_HUMAN (+2)	50 kDa	Homo sapiens	RUVB1_HUMAN	Q9Y265	8607	RUVBL1	50
2.78	-3.111	0.444	-3.68	0.53	0.00106	0.60331	0.001886	0.834866	10.51	0.00044	-1	0	RSSA_BOVIN (+6)	33 kDa	Bos taurus	RSSA_BOVIN	P26452	NA	NA	33
1.07	-3.222	0	-9.15	0	0	1	0	1	55.86	0	-1	0	RL13_HUMAN	24 kDa	Homo sapiens	RL13_HUMAN	P26373	6137	RPL13	24
1.07	-3.222	0	-7.71	0	0	1	0	1	39.6	0	-1	0	HNRPR_HUMAN	71 kDa	Homo sapiens	HNRPR_HUMAN	O43390	10236	HNRNPR	71
1.3	-3.222	0.333	-6.96	0.72	0	0.47796	1e-06	0.680572	35.97	0	-1	0	NP1L1_HUMAN (+1)	45 kDa	Homo sapiens	NP1L1_HUMAN	P55209	4673	NAP1L1	45
1.07	-3.222	0	-4.42	0	0.00015	1	0.000361	1	13.03	0.00012	-1	0	SYMC_HUMAN	101 kDa	Homo sapiens	SYMC_HUMAN	P56192	4141	MARS	101
1.67	-3.222	-1.778	-3.57	-1.97	0.00142	0.05969	0.002442	0.102	6.39	0.0055	-1	0	TCPH_HUMAN	59 kDa	Homo sapiens	TCPH_HUMAN	Q99832	10574	CCT7	59
1.33	-3.333	-0.667	-12.03	-2.41	0	0.02348	0	0.042523	81.04	0	-1	-1	H2A1C_HUMAN (+22)	14 kDa	Homo sapiens	H2A1C_HUMAN	Q93077	8334	HIST1H2AC	14
1.11	-3.333	0	-8.29	0	0	1	0	1	45.84	0	-1	0	CSK21_BOVIN (+6)	45 kDa	Bos taurus	CSK21_BOVIN	P68399	NA	NA	45
1.15	-3.333	-0.111	-6.21	-0.21	0	0.83755	5e-06	1	24.9	0	-1	0	XRCC5_HUMAN	83 kDa	Homo sapiens	XRCC5_HUMAN	P13010	7520	XRCC5	83
1.11	-3.333	0	-4.63	0	9e-05	1	0.000216	1	14.3	6e-05	-1	0	DDX17_HUMAN (+1)	80 kDa	Homo sapiens	DDX17_HUMAN	Q92841	10521	DDX17	80
1.11	-3.333	0	-3.88	0	0.00063	1	0.00117	1	10.03	0.00058	-1	0	MCM3_HUMAN	91 kDa	Homo sapiens	MCM3_HUMAN	P25205	4172	MCM3	91
1.41	-3.444	-0.111	-7.87	-0.25	0	0.80169	0	1	39.96	0	-1	0	DHX15_HUMAN (+2)	91 kDa	Homo sapiens	DHX15_HUMAN	O43143	1665	DHX15	91
1.44	-3.444	-0.889	-6.4	-1.65	0	0.11064	3e-06	0.17893	22.07	0	-1	0	XRCC6_HUMAN	70 kDa	Homo sapiens	XRCC6_HUMAN	P12956	2547	XRCC6	70
1.56	-3.444	-1.222	-4.57	-1.62	0.0001	0.1165	0.000248	0.186879	10.76	0.00039	-1	0	MCM5_HUMAN	82 kDa	Homo sapiens	MCM5_HUMAN	P33992	4174	MCM5	82
7.04	-3.444	-1.667	-3.89	-1.88	0.00062	0.07121	0.001153	0.119602	7.55	0.00257	-1	0	EF1A1_BOVIN (+11)	50 kDa	Bos taurus	EF1A1_BOVIN	P68103	NA	NA	50
1.3	-3.556	0	-5.41	0	1e-05	1	3.4e-05	1	19.55	1e-05	-1	0	ASNS_HUMAN	64 kDa	Homo sapiens	ASNS_HUMAN	P08243	440	ASNS	64
1.26	-3.556	-0.222	-4.29	-0.27	0.00021	0.79052	0.000482	1	11.57	0.00025	-1	0	PYR1_HUMAN	243 kDa	Homo sapiens	PYR1_HUMAN	P27708	790	CAD	243
2.07	-3.778	-2.111	-5.46	-3.05	1e-05	0.00515	3.1e-05	0.010492	14.99	5e-05	-1	-1	TCPG_HUMAN (+1)	61 kDa	Homo sapiens	TCPG_HUMAN	P49368	7203	CCT3	61
1.81	-3.778	-1.667	-4.22	-1.86	0.00026	0.07409	0.000571	0.123371	8.93	0.0011	-1	0	TCPB_HUMAN (+1)	57 kDa	Homo sapiens	TCPB_HUMAN	P78371	10576	CCT2	57
2.26	-3.889	-2.889	-4.2	-3.12	0.00027	0.00433	0.000586	0.008996	9.54	0.00077	-1	-1	TCPA_HUMAN (+1)	60 kDa	Homo sapiens	TCPA_HUMAN	P17987	6950	TCP1	60
1.81	-4	-1.444	-5.22	-1.88	2e-05	0.07067	5.5e-05	0.119199	13.96	7e-05	-1	0	HNRPK_BOVIN (+7)	51 kDa	Bos taurus	HNRPK_BOVIN	Q3T0D0	NA	NA	51
1.48	-4.111	-0.333	-4.81	-0.39	5e-05	0.6994	0.000139	0.944548	14.3	6e-05	-1	0	SYEP_HUMAN	171 kDa	Homo sapiens	SYEP_HUMAN	P07814	2058	EPRS	171
1.74	-4.111	-1.111	-4	-1.08	0.00047	0.29009	0.00093	0.436803	8.54	0.00139	-1	0	MCM2_HUMAN	102 kDa	Homo sapiens	MCM2_HUMAN	P49736	4171	MCM2	102
1.41	-4.222	0	-5.17	0	2e-05	1	6.1e-05	1	17.82	1e-05	-1	0	TEX10_HUMAN	106 kDa	Homo sapiens	TEX10_HUMAN	Q9NXF1	54881	TEX10	106
1.56	-4.333	-0.333	-4.83	-0.37	5e-05	0.71346	0.000136	0.953709	14.42	6e-05	-1	0	SYIC_HUMAN	145 kDa	Homo sapiens	SYIC_HUMAN	P41252	3376	IARS	145
1.44	-4.333	0	-4.63	0	9e-05	1	0.000216	1	14.32	6e-05	-1	0	SYVC_HUMAN	140 kDa	Homo sapiens	SYVC_HUMAN	P26640	7407	VARS	140
1.48	-4.444	0	-10.99	0	0	1	0	1	80.55	0	-1	0	RL7A_BOVIN (+4)	30 kDa	Bos taurus	RL7A_BOVIN	Q2TBQ5	NA	NA	30
1.48	-4.444	0	-11.61	0	0	1	0	1	89.87	0	-1	0	RL3_HUMAN (+1)	46 kDa	Homo sapiens	RL3_HUMAN	P39023	6122	RPL3	46
1.48	-4.444	0	-7.17	0	0	1	1e-06	1	34.29	0	-1	0	MATR3_HUMAN	95 kDa	Homo sapiens	MATR3_HUMAN	P43243	9782	MATR3	95
1.52	-4.444	-0.111	-4.23	-0.11	0.00025	0.91659	0.000556	1	11.64	0.00024	-1	0	SYDC_HUMAN	57 kDa	Homo sapiens	SYDC_HUMAN	P14868	1615	DARS	57
2.37	-4.444	-2.667	-3.95	-2.37	0.00053	0.02544	0.001011	0.045868	7.9	0.00206	-1	-1	TCPZ_HUMAN (+1)	58 kDa	Homo sapiens	TCPZ_HUMAN	P40227	908	CCT6A	58
1.52	-4.556	0	-14.73	0	0	1	0	1	144.67	0	-1	0	RS2_BOVIN (+3)	31 kDa	Bos taurus	RS2_BOVIN	O18789	NA	NA	31
1.59	-4.667	-0.111	-16.07	-0.38	0	0.70507	0	0.948954	168.18	0	-1	0	RL4_HUMAN (+1)	48 kDa	Homo sapiens	RL4_HUMAN	P36578	6124	RPL4	48
1.74	-4.778	-0.444	-4.54	-0.42	0.00011	0.67655	0.000272	0.916844	12.56	0.00015	-1	0	SYLC_HUMAN	134 kDa	Homo sapiens	SYLC_HUMAN	Q9P2J5	51520	LARS	134
32.63	-4.778	-91.444	-1.63	-31.16	0.11549	0	0.139652	0	615.23	0	0	-1	CO3_BOVIN	187 kDa	Bos taurus	CO3_BOVIN	Q2UVX4	NA	NA	187
1.78	-4.889	-0.444	-11.82	-1.07	0	0.29232	0	0.438484	85.46	0	-1	0	RL7_BOVIN (+3)	29 kDa	Bos taurus	RL7_BOVIN	Q58DT1	NA	NA	29
1.67	-5	0	-8.92	0	0	1	0	1	53.03	0	-1	0	PELP1_HUMAN	120 kDa	Homo sapiens	PELP1_HUMAN	Q8IZL8	27043	PELP1	120
3.04	-5	-4.111	-4.12	-3.38	0.00034	0.00226	0.000709	0.0049	9.64	0.00073	-1	-1	TCPD_HUMAN (+1)	58 kDa	Homo sapiens	TCPD_HUMAN	P50991	10575	CCT4	58
2.07	-5.111	-1.111	-8.68	-1.89	0	0.07015	0	0.118833	41.73	0	-1	0	DDX5_HUMAN (+3)	69 kDa	Homo sapiens	DDX5_HUMAN	P17844	1655	DDX5	69
1.93	-5.333	-0.444	-11.09	-0.92	0	0.36392	0	0.535653	75.7	0	-1	0	RS16_BOVIN (+4)	16 kDa	Bos taurus	RS16_BOVIN	Q3T0X6	NA	NA	16
1.93	-5.444	-0.333	-13.46	-0.82	0	0.41717	0	0.602747	113.92	0	-1	0	RS3_BOVIN (+5)	27 kDa	Bos taurus	RS3_BOVIN	Q3T169	NA	NA	27
7.22	-5.444	-3.222	-5.21	-3.08	2e-05	0.00479	5.6e-05	0.009907	13.71	8e-05	-1	-1	TBA1B_BOVIN (+12)	50 kDa	Bos taurus	TBA1B_BOVIN	P81947	NA	NA	50
3.04	-5.444	-2	-3.64	-1.34	0.00117	0.19248	0.002065	0.295487	6.79	0.00422	-1	0	KPYM_HUMAN	58 kDa	Homo sapiens	KPYM_HUMAN	P14618	5315	PKM	58
12.07	-5.444	-30.778	-3.02	-17.08	0.00556	0	0.008815	0	166.15	0	-1	-1	A2MG_BOVIN	168 kDa	Bos taurus	A2MG_BOVIN	Q7SIH1	NA	NA	168
1.85	-5.556	0	-15.43	0	0	1	0	1	158.81	0	-1	0	RS8_BOVIN (+4)	24 kDa	Bos taurus	RS8_BOVIN	Q5E958	NA	NA	24
10.22	-5.667	-5.667	-5.89	-5.89	0	0	1.1e-05	1e-05	23.14	0	-1	-1	HBBF_BOVIN	16 kDa	Bos taurus	HBBF_BOVIN	P02081	NA	NA	16
1.93	-5.778	0	-5.29	0	2e-05	1	4.6e-05	1	18.66	1e-05	-1	0	SP16H_HUMAN	120 kDa	Homo sapiens	SP16H_HUMAN	Q9Y5B9	11198	SUPT16H	120
2.19	-6.556	0	-11.98	0	0	1	0	1	95.75	0	-1	0	RS9_BOVIN (+4)	23 kDa	Bos taurus	RS9_BOVIN	A6QLG5	NA	NA	23
2.33	-6.556	-0.444	-4.64	-0.31	9e-05	0.75567	0.000215	1	13.44	0.0001	-1	0	MCM7_HUMAN	81 kDa	Homo sapiens	MCM7_HUMAN	P33993	4176	MCM7	81
2.93	-6.667	-2.111	-7.24	-2.29	0	0.03013	0	0.053826	27.39	0	-1	0	IF4A1_BOVIN (+5)	46 kDa	Bos taurus	IF4A1_BOVIN	Q3SZ54	NA	NA	46
2.52	-7.111	-0.444	-8.73	-0.55	0	0.58981	0	0.819066	47.87	0	-1	0	DDX21_HUMAN	87 kDa	Homo sapiens	DDX21_HUMAN	Q9NR30	9188	DDX21	87
5.15	-7.111	-7.333	-4.19	-4.32	0.00028	0.0002	0.000604	0.000486	12.09	0.00019	-1	-1	TCPQ_HUMAN (+1)	60 kDa	Homo sapiens	TCPQ_HUMAN	P50990	10694	CCT8	60
2.52	-7.556	0	-7.33	0	0	1	0	1	35.81	0	-1	0	PRP8_HUMAN (+1)	274 kDa	Homo sapiens	PRP8_HUMAN	Q6P2Q9	10594	PRPF8	274
2.85	-7.778	-0.778	-9.55	-0.96	0	0.34822	0	0.514475	55.35	0	-1	0	H2B1B_HUMAN (+7)	14 kDa	Homo sapiens	H2B1B_HUMAN	P33778	3018	HIST1H2BB	14
2.59	-7.778	0	-10.05	0	0	1	0	1	67.33	0	-1	0	H2B1C_HUMAN (+13)	14 kDa	Homo sapiens	H2B1C_HUMAN	P62807	3017	HIST1H2BD	14
2.81	-7.889	-0.556	-12.09	-0.85	0	0.40212	0	0.58315	91.12	0	-1	0	HNRPU_HUMAN	91 kDa	Homo sapiens	HNRPU_HUMAN	Q00839	3192	HNRNPU	91
11.56	-10.333	-2.667	-5.31	-1.37	1e-05	0.18188	4.3e-05	0.280312	15.22	4e-05	-1	0	TBB5_BOVIN (+11)	50 kDa	Bos taurus	TBB5_BOVIN	Q2KJD0	NA	NA	50
11.67	-11	-24	-8.22	-17.94	0	0	0	0	161.24	0	-1	-1	FINC_BOVIN	272 kDa	Bos taurus	FINC_BOVIN	P07589	NA	NA	272
4.78	-11.111	-0.556	-10.26	-0.51	0	0.61213	0	0.841149	66.89	0	-1	0	CLH1_BOVIN (+1)	192 kDa	Bos taurus	CLH1_BOVIN	P49951	NA	NA	192
4.33	-13	0	-7.31	0	0	1	0	1	35.6	0	-1	0	HNRPM_HUMAN	78 kDa	Homo sapiens	HNRPM_HUMAN	P52272	4670	HNRNPM	78
16.93	-13.333	-16.111	-9.47	-11.44	0	0	0	0	74.83	0	-1	-1	ALBU_BOVIN	69 kDa	Bos taurus	ALBU_BOVIN	P02769	NA	NA	69
7.07	-15.222	-6	-8.38	-3.3	0	0.00276	0	0.005924	35.67	0	-1	-1	TBB4B_BOVIN (+3)	50 kDa	Bos taurus	TBB4B_BOVIN	Q3MHM5	NA	NA	50
5.11	-15.333	0	-9.38	0	0	1	0	1	58.65	0	-1	0	U520_HUMAN	245 kDa	Homo sapiens	U520_HUMAN	O75643	23020	SNRNP200	245
8.78	-16.889	-9.444	-5.02	-2.81	3e-05	0.00926	8.7e-05	0.018289	12.68	0.00014	-1	-1	FAS_HUMAN	273 kDa	Homo sapiens	FAS_HUMAN	P49327	2194	FASN	273
7.96	-20.444	-3.444	-10.45	-1.76	0	0.09008	0	0.148117	62.56	0	-1	0	DHX9_HUMAN (+1)	141 kDa	Homo sapiens	DHX9_HUMAN	Q08211	1660	DHX9	141
18.89	-53.667	-3	-11.34	-0.63	0	0.5317	0	0.746278	81.18	0	-1	0	PRKDC_HUMAN	469 kDa	Homo sapiens	PRKDC_HUMAN	P78527	5591	PRKDC	469
